# Supplementary material for: Effects of Personalized Nutrition Education Tailored to Individual Genetic Risk Profiles on Weight Loss in Adults with Obesity: A Randomized Controlled Trial
Source: Healthcare (Basel). 2026 Mar 18;14(6):766. doi: 10.3390/healthcare14060766 (PMC13026531; doi:10.3390/healthcare14060766)
Supplement: Supplementary file 1 [file healthcare-14-00766-s001.zip]

Archive with 1 entries (1 files):
- healthcare-4099585-supplementary.pdf
